# Supplementary material for: Characterization of Homicides in Mexico: Analysis of 2015–2022
Source: Int J Environ Res Public Health. 2024 May 13;21(5):617. doi: 10.3390/ijerph21050617 (PMC11121517; doi:10.3390/ijerph21050617)
Supplement: Supplementary file 1 [file ijerph-21-00617-s001.zip]

Archive with 1 entries (1 files):
- ijerph-2965315-supplementary.pdf
